# Supplementary material for: Functions of innate and acquired immune system are reduced in domestic pigeons (Columba livia domestica) given a low protein diet
Source: R Soc Open Sci. 2016 Mar 23;3(3):150408. doi: 10.1098/rsos.150408 (PMC4821251; doi:10.1098/rsos.150408)
Supplement: 3) Electronic supplementary material file for raw data: raw data for all the assays used in this experiment [file rsos150408supp3.xlsx]

## Sheet: N balance study
	0.06
	Bird #	Initial BW (g)	Final BW (g)	N (%) in diet	Diet provided as fed (g)	N (%) in left-over feed	Left-over feed DM (g)	N intake (g/3days)	N intake (mg/d)	DM excreta (g)	N (%) in excreta	N excreted (g/3days)	N excreted (mg/d)		N balance = N intake - N excreted (g/3days)	N balance = N intake - N excreted (mg/d)
	G49	351.3	345.52	0.0105	105.94	0.0122	46.889	0.540324	180.108	17.25	0.0295	0.508875	169.625		0.0314492	10.4831
	G45	396.99	381.55	0.0105	108.46	0.0124	40.713	0.633989	211.33	18.893	0.0402	0.759499	253.166		-0.12551	-41.8366
	Y69	353.1	342.78	0.0105	105.71	0.0121	44.521	0.571251	190.417	16.696	0.0384	0.641126	213.709		-0.0698755	-23.2918
	G69	357.21	337.84	0.0105	106.89	0.0123	34.657	0.696064	232.021	18.554	0.0322	0.597439	199.146		0.0986251	32.875
	G71	381.19	344.79	0.0105	106.56	0.0125	49.103	0.505093	168.364	14.835	0.0346	0.513291	171.097		-0.0081985	-2.73283
	0.1
	Bird #	Initial BW (g)	Final BW (g)	N (%) in diet	Diet provided as fed (g)	N (%) in left-over feed	Left-over feed DM (g)	N intake (g/3days)	N intake (mg/d)	DM excreta (g)	N (%) in excreta	N excreted (g/3days)	N excreted (mg/d)		N balance = N intake - N excreted (g/3days)	N balance = N intake - N excreted (mg/d)
	G49	368.92	357.56	0.01876	107.73	0.0186	52.659	1.04156	347.186	17.111	0.0458	0.783684	261.228		0.257874	85.9579
	G45	389.55	381.23	0.01876	108.4	0.0181	49.238	1.14238	380.792	17.781	0.0533	0.947727	315.909		0.194649	64.883
	Y69	361.45	341.16	0.01876	106.82	0.0165	46.533	1.23615	412.05	18.118	0.0513	0.929453	309.818		0.306695	102.232
	G69	369.6	348.61	0.01876	106.4	0.0188	63.203	0.807848	269.283	17.596	0.0379	0.666888	222.296		0.140959	46.9864
	G71	390.47	370.98	0.01876	108.58	0.0184	55.421	1.01721	339.071	18.322	0.0469	0.859302	286.434		0.157913	52.6375
	0.14
	Bird #	Initial BW (g)	Final BW (g)	N (%) in diet	Diet provided as fed (g)	N (%) in left-over feed	Left-over feed DM (g)	N intake (g/3days)	N intake (mg/d)	DM excreta (g)	N (%) in excreta	N excreted (g/3days)	N excreted (mg/d)		N balance = N intake - N excreted (g/3days)	N balance = N intake - N excreted (mg/d)
	G49	381.34	362.29	0.0259	107.86	0.0255	49.945	1.51998	506.659	20.118	0.0613	1.23323	411.078		0.286743	95.581
	G45	382.1	371.74	0.0259	107.16	0.0252	39.461	1.78103	593.676	21.862	0.0647	1.41447	471.49		0.366555	122.185
	Y69	372.61	350.87	0.0259	107.79	0.0259	43.488	1.66542	555.141	19.711	0.0654	1.2891	429.7		0.376322	125.441
	G69	400.43	352.39	0.0259	107.01	0.0257	41.835	1.6964	565.466	20.003	0.0645	1.29019	430.065		0.406206	135.402
	G71	365.3	346.55	0.0259	105.38	0.0258	53.168	1.35761	452.536	20.023	0.0492	0.985132	328.377		0.372476	124.159

## Sheet: Immune studies
Crude protein diet: 1 = 6%, 2 = 10%, 3 = 14%
na = not available				phagocytosis		oxidative burst		Lymphocyte proliferation (%)									NDV-HI		Peyer's patches (Pps)			Intestinal parasites
								ConA		LPS		PMA					log2 titre
Cage no.	Bird #	Diet	BW at week 6 (g)	PI	PP	Change in RFU	BW at week 9 (g)	4h	8h	4h	8h	4h	8h	BW at week 13 in g (pre-inoculation)	BW at week 15 in g (2 weeks post-inoculation)	BW at week 16 in g (3 weeks post-inoculation)	2 weeks post inoculation	3 weeks post inoculation	no. of Pp/ tract	surface area (mm2)/ patch	Total surface areas (mm2)/tract	no. of parasites/ tract
2	G53	1	401.6	364	54	0.43187	408.8	104.838	106.992	108.151	106.496	129.291	132.42						1	8.815	8.815	11
1	G58	1	338.7	333	59	0.268437	366.1	97.4328	94.9186	102.507	99.9646	114.985	116.856						6	9.96333	59.78	230
2	G30	1	346.4	348	51	0.926762	334	105.959	104.057	120.91	117.517	140.051	137.39						none	na	na	53
1	Y75	1	315.4	377	77	0.705144	323.5	91.2461	89.5722	107.724	104.554	111.775	108.614						1	5.566	5.566	13
2	G82	1	305.6	298	64	1.0692	331.2	96.6507	99.035	103.541	107.318	111.483	117.973						3	14.1717	42.515	4
2	G5	1	368.6	248	57	0.217663	368.3	105.144	108.684	106.8	112.168	111.334	117.733						2	11.309	22.618	0
2	G13	1	312.4	258	56	0.30798	309.1	110.26	114.362	106.419	108.963	132.045	142.506						2	17.3545	34.709	5
2	G18	1	356.2	141	45	0.349624	354.8	107.58	106.116	100.974	101.362	129.694	136.95	332.8	324.2	320.8	2	2	4	8.37875	33.515	0
1	G17	1	440.2	327	75	0.344414	398.7	87.1264	89.6881	96.2644	103.046	96.6379	102.275	433.7	430.2	438.7	3	3	none	na	na	0
3	G40	1	366.3	277	52	0.911376	364.7	124.704	125.451	96.9219	99.7363	146.725	151.253						4	10.541	31.623	1
1	G81	1	329	300	72	0.410572	333.3	107.603	110.234	91.1192	94.3765	111.861	130.458						3	6.38867	19.166	1
3	G37	1	367.8	339	46	0.798579	370.9	115.178	120.782	96.917	93.2504	156.285	159.059	330.4	337.9	337.2	3	5	4	11.2932	45.173	0
3	G28	1	311	401	65	0.727284	296.6	99.8401	99.9113	107.514	105.413	132.134	133.94	311.9	319.9	319.8	0	0	none	na	na	0
1	G87	1	347.8	311	57	0.920335	353.5	125.375	124.278	111.869	108.003	144.566	145.742						1	3.326	3.326	30
3	Y71	1	383.5	213	50	0.451215	387.1	102.446	109.033	98.4709	101.316	138.685	146.573	391.7	386.9	401.6	4	2	3	7.68033	23.041	0
3	R29	1	323.8	267	65	0.79124	321.2	105.467	104.249	106.155	102.258	140	145.9	319	312.8	314.1	5	4	1	8.775	8.775	0
3	G35	1	402.2	316	64	0.751368	401.9	120.07	117.197	93.0572	99.3108	153.151	150.345	396.2	393.1	400.6	2	0	2	9.387	18.774	0
5	G36	2	353.9	456	73	0.81086	382.8	113.984	109.961	110.607	112.485	130.969	134.971						none	na	na	10
4	G74	2	458	529	77	0.660102	471.2	93.9245	95.4883	95.2791	99.9392	103.695	110.471	456.2	445.7	453.7	4	4	5	10.494	52.47	0
5	G65	2	357.3	303	53	1.69776	370.3	121.197	127.066	111.359	113.162	127.992	133.96						2	6.2715	12.543	35
4	G73	2	366.2	890	85	1.81446	370.4	116.478	121.583	102.687	104.664	137.977	151.023						6	10.9077	65.446	5
5	R42	2	380.2	890	81	2.19932	371.4	126.927	132.625	112.628	121.732	167.874	181.699	379.2	361.6	383.9	4	4	4	7.972	31.888	0
5	G61	2	359.3	626	81	1.05043	336.3	115.622	129.187	103.781	108.251	114.726	127.709						1	6.084	6.084	4
5	G24	2	361.1	752	86	0.936393	364.8	118.374	121.252	115.213	113.897	132.599	135.587	352	363.1	367.9	3	2	4	14.4987	57.995	0
5	G15	2	337.4	702	85	0.523974	332.2	106.339	106.869	99.1051	103.413	130.052	131.741						5	13.8122	69.061	20
4	G11	2	335.8	570	83	1.44636	329.1	101.86	102.049	103.932	104.295	132.412	136.377	334.8	335.6	325.1	4	3	5	13.4546	67.273	0
9	G56	2	366.1	825	86	1.2952	384	107.342	109.972	105.636	107.044	132.412	124.767	349.4	371.6	359.7	5	4	none	na	na	0
4	G43	2	330.5	814	89	2.58175	319.4	95.2883	101.544	99.566	105.846	132.412	113.346						2	8.934	8.934	5
9	G77	2	344.4	738	81	1.28287	341.3	112.898	123.446	102.946	106.827	107.564	120.998	339.4	340.9	334.9	3	3	1	16.344	16.344	0
9	G94	2	350.1	867	88	1.2298	366.2	107.577	111.02	110.207	106.854	121.039	127.259						1	9.213	9.213	8
4	G79	2	356.9	774	81	0.25805	356.2	125.334	123.562	104.983	106.029	137.082	143.366						none	na	na	not able to count
9	Y56	2	359.3	729	86	0.981633	366.6	112.33	122.806	97.0874	101.095	140.777	161.592						5	14.8596	74.298	5
9	G66	2	377.3	530	81	1.01215	353.1	126.971	121.001	98.3402	95.7853	135.085	129.083	351.5	362	371.5	5	3	3	9.42933	28.288	0
9	G67	2	350.1	566	80	1.97631	361.6	108.533	124.074	105.051	107.249	126.741	135.581						5	12.5576	62.788	not able to count
6	G89	3	409.6	417	67	0.484798	397.3	104.653	107.387	106.437	111.492	122.498	129.024	404.3	396.2	411.1	4	5	none	na	na	0
7	G7	3	334.2	459	71	0.737871	358.7	102.217	100.567	112.832	111.429	121.156	110.444						3	6.59167	19.775	0
6	G78	3	324.4	866	82	0.497698	320.8	124.683	116.411	115.837	117.841	162.667	148.322	336.3	340.6	340.2	4	4	3	12.6817	38.045	0
7	G4	3	469.7	778	77	0.536984	495.8	110.962	105.421	112.404	115.131	133.269	122.433						none	na	na	0
6	Y68	3	330.4	678	79	2.05978	347.7	120.445	122.225	113.866	120.463	142.375	168.661	341.1	352.5	342.7	5	5	2	24.7745	49.549	0
6	G41	3	398.3	888	86	1.07382	394.7	109.226	103.483	106.834	105.229	119.191	113.804						4	10.654	31.962	0
6	G32	3	356.3	560	88	1.03555	366.3	98.1521	99.2917	102.061	107.816	113.149	123						none	na	na	0
7	G72	3	332.2	651	97	1.32528	334.3	114.159	112.123	115.852	122.066	143.309	138.293	332.9	320.3	328	5	4	none	na	na	0
8	G9	3	312.4	777	86	0.578215	320.9	109.144	112.945	104.398	105.014	121.991	127.847						none	na	na	0
7	G84	3	296.5	783	86	2.52169	322.9	113.486	106.631	101.357	105.09	121.183	116.447						3	14.4137	43.241	0
8	B98	3	395.1	671	79	1.58258	373.5	132.657	121.255	103.948	100	162.098	147.947	387.6	373.7	390.2	5	4	3	14.3607	43.082	0
7	G96	3	414	625	78	0.789507	425.1	111.513	104.043	110.756	104.465	133.95	131.551	439.3	433.1	416.8	6	7	3	13.9443	41.833	0
7	R52	3	301.9	524	76	1.16943	290.2	102.892	95.2231	104.023	101.859	119.461	111.368						none	na	na	0
8	B83	3	401.8	719	82	1.24066	394	113.389	113.977	107.479	106.95	127.815	127.423	380.5	397.4	406.6	5	5	none	na	na	0
8	G23	3	349.4	615	87	2.72321	379.2	108.279	121.015	107.846	116.38	129.924	141.982						4	10.7085	42.834	0
8	G12	3	337.6	697	89	1.31133	366.1	110.375	112.879	107.852	105.582	129.423	110.45						4	9.756	39.024	0
